# Supplementary material for: Adsorption of Pyrethroids in Water by Calcined Shell Powder: Preparation, Characterization, and Mechanistic Analysis
Source: Materials (Basel). 2023 Mar 31;16(7):2802. doi: 10.3390/ma16072802 (PMC10096194; doi:10.3390/ma16072802)
Supplement: Supplementary file 1 [file materials-16-02802-s001.zip]

Archive with 1 entries (1 files):
- materials-2247180-supplementary.pdf
